# Supplementary material for: Morpho-phylogenetic analyses reveal Dentisympodium fusiforme gen. et sp. nov. in Pleurotheciaceae (Pleurotheciales, Savoryellomycetidae) from China
Source: MycoKeys. 2026 Jul 6;136:99–118. doi: 10.3897/mycokeys.136.195305 (PMC13366041; doi:10.3897/mycokeys.136.195305)
Supplement: XML Treatment for Dentisympodium [file mycokeys.136.195305-treatment1.xml]

<!DOCTYPE tp:taxon-treatment
  PUBLIC "-//TaxonX//DTD Taxonomic Treatment Publishing DTD v0 20100105//EN" "tax-treatment-NSO.dtd">
<tp:taxon-treatment xmlns:tp="http://www.plazi.org/taxpub"><tp:treatment-meta><kwd-group><label>Taxon classification</label><kwd>
              <named-content content-type="kingdom">Fungi</named-content>
            </kwd><kwd>
              <named-content content-type="order">Pleurotheciales</named-content>
            </kwd><kwd>
              <named-content content-type="family">Savoryellomycetidae</named-content>
            </kwd></kwd-group><mixed-citation publication-type="journal"><person-group><name><surname>Zhang</surname><given-names>Wangming</given-names></name><name><surname>Feng</surname><given-names>Qinying</given-names></name><name><surname>Xie</surname><given-names>Wanqing</given-names></name><name><surname>Song</surname><given-names>Xiaoyu</given-names></name><name><surname>Zhou</surname><given-names>Xinzhong</given-names></name><name><surname>Lu</surname><given-names>Juan</given-names></name><name><surname>Yang</surname><given-names>Yuxi</given-names></name><name><surname>Li</surname><given-names>Zhongzhe</given-names></name></person-group><article-title>Morpho-phylogenetic analyses reveal <italic><tp:taxon-name><tp:taxon-name-part taxon-name-part-type="genus" reg="Dentisympodium">Dentisympodium</tp:taxon-name-part> <tp:taxon-name-part taxon-name-part-type="species" reg="fusiforme">fusiforme</tp:taxon-name-part></tp:taxon-name></italic> gen. et sp. nov. in <tp:taxon-name><tp:taxon-name-part taxon-name-part-type="family" reg="Pleurotheciaceae">Pleurotheciaceae</tp:taxon-name-part></tp:taxon-name> (<tp:taxon-name><tp:taxon-name-part taxon-name-part-type="order" reg="Pleurotheciales">Pleurotheciales</tp:taxon-name-part></tp:taxon-name>, <tp:taxon-name><tp:taxon-name-part taxon-name-part-type="subclass" reg="Savoryellomycetidae">Savoryellomycetidae</tp:taxon-name-part></tp:taxon-name>) from China</article-title><source>MycoKeys</source><day>06</day><month>07</month><year>2026</year><volume>136</volume><fpage>99</fpage><lpage>118</lpage><pub-id pub-id-type="doi">10.3897/mycokeys.136.195305</pub-id></mixed-citation></tp:treatment-meta><tp:nomenclature><tp:taxon-name><object-id xmlns:xlink="http://www.w3.org/1999/xlink" content-type="arpha" xlink:type="simple">7C1CA301-4B0B-593F-BB5B-9E1302AB518F</object-id>
                		<tp:taxon-name-part taxon-name-part-type="genus" reg="Dentisympodium">Dentisympodium</tp:taxon-name-part>
                	
                		<object-id xmlns:xlink="http://www.w3.org/1999/xlink" content-type="mycobank" xlink:type="simple">905400</object-id>
                	</tp:taxon-name><tp:taxon-authority>W.M. Zhang &amp; Z.Z. Li</tp:taxon-authority><tp:taxon-status xmlns:xlink="http://www.w3.org/1999/xlink" xlink:type="simple">gen. nov.</tp:taxon-status></tp:nomenclature><tp:treatment-sec sec-type="Etymology"><title>Etymology.</title><p>“<italic>Dentisympodium</italic>” refers to the distinct cylindrical denticles (“denti-”) and sympodial proliferation (“sympodium”) of the conidiogenous cells.</p></tp:treatment-sec><tp:treatment-sec sec-type="Description"><title>Description.</title><p><bold><italic>Saprobic</italic></bold> on submerged decaying wood in a freshwater habitat. <bold><italic>Sexual morph</italic></bold>: undetermined. <bold><italic>Asexual morph</italic></bold>: hyphomycetous. <bold><italic>Colonies</italic></bold> on the substratum superficial, effuse, gregarious, white. <bold><italic>Mycelium</italic></bold> composed of partly immersed, partly superficial, hyaline, septate, branched hyphae. <bold><italic>Conidiophores</italic></bold> macronematous, mononematous, solitary, erect, unbranched, subcylindrical, flexuous, hyaline, 0–1-septate. <bold><italic>Conidiogenous cells</italic></bold> holoblastic, polyblastic, integrated, terminal, sympodial, irregular subcylindrical, flexuous, hyaline, apical part forming a rachis with numerous, aggregated, cylindrical denticles. <bold><italic>Conidia</italic></bold> solitary, acropleurogenous, 0–3-septate, mostly 3-septate, cylindrical, fusiform to obclavate, subobtuse at apex, hyaline, smooth, prominently guttulate.</p></tp:treatment-sec><tp:treatment-sec sec-type="Type species"><title>Type species.</title><p><italic><tp:taxon-name><tp:taxon-name-part taxon-name-part-type="genus" reg="Dentisympodium">Dentisympodium</tp:taxon-name-part> <tp:taxon-name-part taxon-name-part-type="species" reg="fusiforme">fusiforme</tp:taxon-name-part></tp:taxon-name></italic> W.M. Zhang &amp; Z.Z. Li.</p></tp:treatment-sec><tp:treatment-sec sec-type="Notes"><title>Notes.</title><p>Morphologically, <italic><tp:taxon-name><tp:taxon-name-part taxon-name-part-type="genus" reg="Dentisympodium">Dentisympodium</tp:taxon-name-part></tp:taxon-name></italic> can be readily distinguished from other genera in <tp:taxon-name><tp:taxon-name-part taxon-name-part-type="family" reg="Pleurotheciaceae">Pleurotheciaceae</tp:taxon-name-part></tp:taxon-name> by its macronematous, mononematous, erect, unbranched, subcylindrical, flexuous, hyaline conidiophores; holoblastic, polyblastic, integrated, terminal, sympodial, irregularly subcylindrical, flexuous, hyaline conidiogenous cells bearing denticles; and solitary, acropleurogenous, predominantly 3-septate, cylindrical, fusiform to obclavate, hyaline conidia. Phylogenetically, <italic><tp:taxon-name><tp:taxon-name-part taxon-name-part-type="genus" reg="Dentisympodium">Dentisympodium</tp:taxon-name-part></tp:taxon-name></italic> forms a distinct clade within <tp:taxon-name><tp:taxon-name-part taxon-name-part-type="family" reg="Pleurotheciaceae">Pleurotheciaceae</tp:taxon-name-part></tp:taxon-name>, supporting its recognition as a novel genus. Accordingly, we introduce <italic><tp:taxon-name><tp:taxon-name-part taxon-name-part-type="genus" reg="Dentisympodium">Dentisympodium</tp:taxon-name-part></tp:taxon-name></italic> to accommodate a new species, <italic><tp:taxon-name><tp:taxon-name-part taxon-name-part-type="genus" reg="Dentisympodium">D.</tp:taxon-name-part> <tp:taxon-name-part taxon-name-part-type="species" reg="fusiforme">fusiforme</tp:taxon-name-part></tp:taxon-name></italic>, which is designated as the type species based on both molecular evidence and its distinctive conidial morphology.</p></tp:treatment-sec></tp:taxon-treatment>
