# Supplementary material for: Morpho-phylogenetic analyses reveal Dentisympodium fusiforme gen. et sp. nov. in Pleurotheciaceae (Pleurotheciales, Savoryellomycetidae) from China
Source: MycoKeys. 2026 Jul 6;136:99–118. doi: 10.3897/mycokeys.136.195305 (PMC13366041; doi:10.3897/mycokeys.136.195305)
Supplement: XML Treatment for Dentisympodium fusiforme [file mycokeys.136.195305-treatment2.xml]

<!DOCTYPE tp:taxon-treatment
  PUBLIC "-//TaxonX//DTD Taxonomic Treatment Publishing DTD v0 20100105//EN" "tax-treatment-NSO.dtd">
<tp:taxon-treatment xmlns:tp="http://www.plazi.org/taxpub"><tp:treatment-meta><kwd-group><label>Taxon classification</label><kwd>
              <named-content content-type="kingdom">Fungi</named-content>
            </kwd><kwd>
              <named-content content-type="order">Pleurotheciales</named-content>
            </kwd><kwd>
              <named-content content-type="family">Savoryellomycetidae</named-content>
            </kwd></kwd-group><mixed-citation publication-type="journal"><person-group><name><surname>Zhang</surname><given-names>Wangming</given-names></name><name><surname>Feng</surname><given-names>Qinying</given-names></name><name><surname>Xie</surname><given-names>Wanqing</given-names></name><name><surname>Song</surname><given-names>Xiaoyu</given-names></name><name><surname>Zhou</surname><given-names>Xinzhong</given-names></name><name><surname>Lu</surname><given-names>Juan</given-names></name><name><surname>Yang</surname><given-names>Yuxi</given-names></name><name><surname>Li</surname><given-names>Zhongzhe</given-names></name></person-group><article-title>Morpho-phylogenetic analyses reveal <italic><tp:taxon-name><tp:taxon-name-part taxon-name-part-type="genus" reg="Dentisympodium">Dentisympodium</tp:taxon-name-part> <tp:taxon-name-part taxon-name-part-type="species" reg="fusiforme">fusiforme</tp:taxon-name-part></tp:taxon-name></italic> gen. et sp. nov. in <tp:taxon-name><tp:taxon-name-part taxon-name-part-type="family" reg="Pleurotheciaceae">Pleurotheciaceae</tp:taxon-name-part></tp:taxon-name> (<tp:taxon-name><tp:taxon-name-part taxon-name-part-type="order" reg="Pleurotheciales">Pleurotheciales</tp:taxon-name-part></tp:taxon-name>, <tp:taxon-name><tp:taxon-name-part taxon-name-part-type="subclass" reg="Savoryellomycetidae">Savoryellomycetidae</tp:taxon-name-part></tp:taxon-name>) from China</article-title><source>MycoKeys</source><day>06</day><month>07</month><year>2026</year><volume>136</volume><fpage>99</fpage><lpage>118</lpage><pub-id pub-id-type="doi">10.3897/mycokeys.136.195305</pub-id></mixed-citation></tp:treatment-meta><tp:nomenclature><tp:taxon-name><object-id xmlns:xlink="http://www.w3.org/1999/xlink" content-type="arpha" xlink:type="simple">CDCC115B-346C-505C-8FDA-27B70063E80F</object-id>
                		<tp:taxon-name-part taxon-name-part-type="genus" reg="Dentisympodium">Dentisympodium</tp:taxon-name-part> <tp:taxon-name-part taxon-name-part-type="species" reg="fusiforme">fusiforme</tp:taxon-name-part>
                	
                		<object-id xmlns:xlink="http://www.w3.org/1999/xlink" content-type="mycobank" xlink:type="simple">905401</object-id>
                	</tp:taxon-name><tp:taxon-authority>W.M. Zhang &amp; Z.Z. Li</tp:taxon-authority><tp:taxon-status xmlns:xlink="http://www.w3.org/1999/xlink" xlink:type="simple">sp. nov.</tp:taxon-status><xref ref-type="fig" rid="F2">Fig. 2</xref></tp:nomenclature><tp:treatment-sec sec-type="Etymology"><title>Etymology.</title><p>The species epithet “<italic>fusiforme</italic>’’ refers to the fusiform conidia of this fungus.</p></tp:treatment-sec><tp:treatment-sec sec-type="Holotype"><title>Holotype.</title><p><abbrev xmlns:xlink="http://www.w3.org/1999/xlink" content-type="institution" xlink:title="Herbarium of Guizhou Academy of Agriculture Sciences" xlink:type="simple">GZAAS</abbrev> 25-0785.</p></tp:treatment-sec><tp:treatment-sec sec-type="Description"><title>Description.</title><p><bold><italic>Saprobic</italic></bold> on submerged decaying wood in a freshwater habitat. <bold><italic>Sexual morph</italic></bold>: undetermined. <bold><italic>Asexual morph</italic></bold>: hyphomycetous. <bold><italic>Colonies</italic></bold> on the substratum superficial, effuse, gregarious, white. <bold><italic>Mycelium</italic></bold> composed of partly immersed, partly superficial, hyaline, septate, branched hyphae. <bold><italic>Conidiophores</italic></bold> 17–24 × 4–5 μm (<italic>x</italic>̄ = 19 × 4.5 μm, n = 20), macronematous, mononematous, solitary, erect, unbranched, subcylindrical, flexuous, hyaline, 0–1-septate. <bold><italic>Conidiogenous cells</italic></bold> 8.5–11 × 3.5–4.5 μm (<italic>x</italic>̄ = 10 × 4 μm, n = 20), holoblastic, polyblastic, integrated, terminal, sympodial, irregular subcylindrical, flexuous, hyaline, apical part forming a rachis with numerous, aggregated, cylindrical denticles. <bold><italic>Conidia</italic></bold> 19–34 × 3.5–5 μm (<italic>x</italic>̄ = 30 × 5 μm, n = 35), solitary, acropleurogenous, 0–3-septate, mostly 3-septate, cylindrical, fusiform to obclavate, subobtuse at apex, hyaline, smooth, prominently guttulate.</p></tp:treatment-sec><tp:treatment-sec sec-type="Culture characteristics"><title>Culture characteristics.</title><p>Conidia germinate on <abbrev xmlns:xlink="http://www.w3.org/1999/xlink" xlink:title="potato dextrose agar" xlink:type="simple">PDA</abbrev> within 11 hours, producing germ tubes from the conidial body. Colonies on <abbrev xmlns:xlink="http://www.w3.org/1999/xlink" xlink:title="potato dextrose agar" xlink:type="simple">PDA</abbrev> are irregular, with a flat to slightly raised surface and an entire margin, reaching 31 cm in diameter after 36 days at room temperature (approximately 25 °C). Surface light brown to dark brown, with the point of attachment dark brown to nearly black, exhibiting radiating pigmentation; reverse pale yellow to grayish yellow, with a slightly darker center showing olivaceous to gray-green tinges; margin lighter, appearing pale yellow to whitish.</p><fig id="F2" position="float" orientation="portrait"><object-id xmlns:xlink="http://www.w3.org/1999/xlink" content-type="doi" xlink:type="simple">10.3897/mycokeys.136.195305.figure2</object-id><object-id xmlns:xlink="http://www.w3.org/1999/xlink" content-type="arpha" xlink:type="simple">95DA945B-A6BA-5005-8B54-F948BAFF55F7</object-id><label>Figure 2.</label><caption><p><italic><tp:taxon-name><tp:taxon-name-part taxon-name-part-type="genus" reg="Dentisympodium">Dentisympodium</tp:taxon-name-part> <tp:taxon-name-part taxon-name-part-type="species" reg="fusiforme">fusiforme</tp:taxon-name-part></tp:taxon-name></italic> (<abbrev xmlns:xlink="http://www.w3.org/1999/xlink" content-type="institution" xlink:title="Herbarium of Guizhou Academy of Agriculture Sciences" xlink:type="simple">GZAAS</abbrev> 25-0785, holotype). <bold>a, b</bold>. Colonies on the host surface; <bold>c, d</bold>. Conidiophores, conidiogenous cells, and conidia; <bold>g</bold>. Conidiogenous cells with attached conidium; <bold>e, f, h</bold>. Conidiogenous cells; <bold>k–r</bold>. Conidia; <bold>i, j</bold>. Colonies on <abbrev xmlns:xlink="http://www.w3.org/1999/xlink" xlink:title="potato dextrose agar" xlink:type="simple">PDA</abbrev> from above and below after 36 days of incubation at room temperature. Scale bars: 20 μm (<bold>c, d</bold>); 10 μm (<bold>e, l–r</bold>); 5 μm (<bold>f–h, k</bold>).</p></caption><graphic xmlns:xlink="http://www.w3.org/1999/xlink" xlink:href="mycokeys-136-099-g002.jpg" id="oo_1708909.jpg" position="float" orientation="portrait" xlink:type="simple"><uri content-type="original_file" xlink:type="simple">https://binary.pensoft.net/fig/1708909</uri></graphic></fig></tp:treatment-sec><tp:treatment-sec sec-type="Material examined"><title>Material examined.</title><p>China • Guizhou Province, Guiyang City, Baiyun District, Changpo Ling National Forest Park, on decaying wood in a freshwater habitat, 12 October 2025, Wang-Ming Zhang &amp; Zhongzhe Li, <abbrev xmlns:xlink="http://www.w3.org/1999/xlink" content-type="institution" xlink:title="Herbarium of Guizhou Academy of Agriculture Sciences" xlink:type="simple">GZAAS</abbrev> 25-0785, <bold><italic>holotype</italic></bold>, ex-type living culture <abbrev xmlns:xlink="http://www.w3.org/1999/xlink" content-type="institution" xlink:title="Guizhou Culture Collection" xlink:type="simple">GZCC</abbrev> 27-27594; • <italic>ibid</italic>., <abbrev xmlns:xlink="http://www.w3.org/1999/xlink" content-type="institution" xlink:title="Herbarium of Guizhou Academy of Agriculture Sciences" xlink:type="simple">GZAAS</abbrev><abbrev xmlns:xlink="http://www.w3.org/1999/xlink" content-type="institution" xlink:title="Herbarium of Guizhou Academy of Agriculture Sciences" xlink:type="simple">GZAAS</abbrev> 25-0786, <bold><italic>isotype</italic></bold>, ex-isotype culture <abbrev xmlns:xlink="http://www.w3.org/1999/xlink" content-type="institution" xlink:title="Guizhou Culture Collection" xlink:type="simple">GZCC</abbrev> 27-27595.</p></tp:treatment-sec><tp:treatment-sec sec-type="Notes"><title>Notes.</title><p>In the phylogenetic tree (Fig. <xref ref-type="fig" rid="F1">1</xref>), the isolates <abbrev xmlns:xlink="http://www.w3.org/1999/xlink" content-type="institution" xlink:title="Guizhou Culture Collection" xlink:type="simple">GZCC</abbrev> 27-27594 and <abbrev xmlns:xlink="http://www.w3.org/1999/xlink" content-type="institution" xlink:title="Guizhou Culture Collection" xlink:type="simple">GZCC</abbrev> 27-27595 form a sister clade to <italic><tp:taxon-name><tp:taxon-name-part taxon-name-part-type="genus" reg="Phragmocephala">Phragmocephala</tp:taxon-name-part> <tp:taxon-name-part taxon-name-part-type="species" reg="stemphylioides">stemphylioides</tp:taxon-name-part></tp:taxon-name></italic> (KAS 4277) with strong support (100% <abbrev xmlns:xlink="http://www.w3.org/1999/xlink" xlink:title="maximum likelihood" xlink:type="simple">ML</abbrev>, 1.00 <abbrev xmlns:xlink="http://www.w3.org/1999/xlink" xlink:title="posterior probabilities" xlink:type="simple">PP</abbrev>). However, pairwise sequence comparisons between <italic><tp:taxon-name><tp:taxon-name-part taxon-name-part-type="genus" reg="Dentisympodium">Dentisympodium</tp:taxon-name-part> <tp:taxon-name-part taxon-name-part-type="species" reg="fusiforme">fusiforme</tp:taxon-name-part></tp:taxon-name></italic> (<abbrev xmlns:xlink="http://www.w3.org/1999/xlink" content-type="institution" xlink:title="Guizhou Culture Collection" xlink:type="simple">GZCC</abbrev> 27-27594) and <italic><tp:taxon-name><tp:taxon-name-part taxon-name-part-type="genus" reg="Phragmocephala">P.</tp:taxon-name-part> <tp:taxon-name-part taxon-name-part-type="species" reg="stemphylioides">stemphylioides</tp:taxon-name-part></tp:taxon-name></italic> reveal 56/536 bp differences in ITS (10.5%, including 20 gaps) and 17/842 bp differences in LSU (2.0%, excluding gaps). Morphologically, <italic><tp:taxon-name><tp:taxon-name-part taxon-name-part-type="genus" reg="Dentisympodium">D.</tp:taxon-name-part> <tp:taxon-name-part taxon-name-part-type="species" reg="fusiforme">fusiforme</tp:taxon-name-part></tp:taxon-name></italic> is clearly distinguishable from <italic><tp:taxon-name><tp:taxon-name-part taxon-name-part-type="genus" reg="Phragmocephala">P.</tp:taxon-name-part> <tp:taxon-name-part taxon-name-part-type="species" reg="stemphylioides">stemphylioides</tp:taxon-name-part></tp:taxon-name></italic> by its hyaline conidiophores; sympodial, irregularly subcylindrical, hyaline conidiogenous cells bearing denticles; and cylindrical, fusiform to obclavate, hyaline conidia. In contrast, <italic><tp:taxon-name><tp:taxon-name-part taxon-name-part-type="genus" reg="Phragmocephala">P.</tp:taxon-name-part> <tp:taxon-name-part taxon-name-part-type="species" reg="stemphylioides">stemphylioides</tp:taxon-name-part></tp:taxon-name></italic> possesses pale brown to brown conidiophores, subhyaline to pale brown, cylindrical conidiogenous cells, and obovoid, dematiaceous conidia (<xref ref-type="bibr" rid="B26">Hughes 1958</xref>; <xref ref-type="bibr" rid="B53">Réblová et al. 2016</xref>; <xref ref-type="bibr" rid="B5">Bao et al. 2022</xref>). Therefore, based on multigene phylogenetic evidence together with distinct morphological differences, we introduce a new genus, <italic><tp:taxon-name><tp:taxon-name-part taxon-name-part-type="genus" reg="Dentisympodium">Dentisympodium</tp:taxon-name-part></tp:taxon-name></italic>, to accommodate <italic><tp:taxon-name><tp:taxon-name-part taxon-name-part-type="genus" reg="Dentisympodium">D.</tp:taxon-name-part> <tp:taxon-name-part taxon-name-part-type="species" reg="fusiforme">fusiforme</tp:taxon-name-part></tp:taxon-name></italic> as a novel species.</p></tp:treatment-sec><tp:treatment-sec><!--Section generated to contain objects referenced in tp:taxon-treatment.--><fig id="F1" position="float" orientation="portrait"><object-id xmlns:xlink="http://www.w3.org/1999/xlink" content-type="doi" xlink:type="simple">10.3897/mycokeys.136.195305.figure1</object-id><object-id xmlns:xlink="http://www.w3.org/1999/xlink" content-type="arpha" xlink:type="simple">3A1A7B44-8624-51BF-BE99-F95765306060</object-id><label>Figure 1.</label><caption><p>Phylogenetic tree inferred from maximum likelihood (<abbrev xmlns:xlink="http://www.w3.org/1999/xlink" xlink:title="maximum likelihood" xlink:type="simple">ML</abbrev>) analysis based on the combined ITS, LSU, SSU, and <italic>rpb</italic>2 sequence dataset. Bootstrap support values ≥ 75% for <abbrev xmlns:xlink="http://www.w3.org/1999/xlink" xlink:title="maximum likelihood" xlink:type="simple">ML</abbrev> (left) and Bayesian posterior probabilities (<abbrev xmlns:xlink="http://www.w3.org/1999/xlink" xlink:title="posterior probabilities" xlink:type="simple">PP</abbrev>) ≥ 0.95 (right) are indicated at the nodes. Hyphen (“-”) indicates a value lower than 75% for <abbrev xmlns:xlink="http://www.w3.org/1999/xlink" xlink:title="maximum likelihood" xlink:type="simple">ML</abbrev> and a posterior probability lower than 0.95 for <abbrev xmlns:xlink="http://www.w3.org/1999/xlink" xlink:title="Bayesian Inference" xlink:type="simple">BI</abbrev>. The tree is rooted with <italic><tp:taxon-name><tp:taxon-name-part taxon-name-part-type="genus" reg="Conioscypha">Conioscypha</tp:taxon-name-part> <tp:taxon-name-part taxon-name-part-type="species" reg="lignicola">lignicola</tp:taxon-name-part></tp:taxon-name></italic> (CBS 335.93) and <italic><tp:taxon-name><tp:taxon-name-part taxon-name-part-type="genus" reg="Conioscypha">C.</tp:taxon-name-part> <tp:taxon-name-part taxon-name-part-type="species" reg="minutispora">minutispora</tp:taxon-name-part></tp:taxon-name></italic> (CBS 137253). Ex-type strains are indicated by “<sup>T</sup>”, and newly obtained isolates are highlighted in bold red.</p></caption><graphic xmlns:xlink="http://www.w3.org/1999/xlink" xlink:href="mycokeys-136-099-g001.jpg" id="oo_1708908.jpg" position="float" orientation="portrait" xlink:type="simple"><uri content-type="original_file" xlink:type="simple">https://binary.pensoft.net/fig/1708908</uri></graphic></fig></tp:treatment-sec><ref-list><ref id="B26"><mixed-citation xmlns:xlink="http://www.w3.org/1999/xlink" xlink:type="simple">Hughes SJ (1958) Revisiones Hyphomycetum aliquot cum appendice de nominibus rejiciendis. Canadian Journal of Botany 36(6): 727–836. <ext-link xlink:href="10.1139/b58-067" ext-link-type="doi" xlink:type="simple">https://doi.org/10.1139/b58-067</ext-link></mixed-citation></ref><ref id="B53"><mixed-citation xmlns:xlink="http://www.w3.org/1999/xlink" xlink:type="simple">Réblová M, Seifert KA, Fournier J, Stepanek V (2016) Newly recognised lineages of perithecial ascomycetes: the new orders <tp:taxon-name><tp:taxon-name-part taxon-name-part-type="order">Conioscyphales</tp:taxon-name-part></tp:taxon-name> and <tp:taxon-name><tp:taxon-name-part taxon-name-part-type="order">Pleurotheciales</tp:taxon-name-part></tp:taxon-name>. Persoonia 37: 57–81. <ext-link xlink:href="10.3767/003158516X689819" ext-link-type="doi" xlink:type="simple">https://doi.org/10.3767/003158516X689819</ext-link></mixed-citation></ref><ref id="B5"><mixed-citation xmlns:xlink="http://www.w3.org/1999/xlink" xlink:type="simple">Bao DF, Bhat DJ, Boonmee S, Hyde KD, Luo ZL, Nalumpang S (2022) Lignicolous freshwater ascomycetes from Thailand: Introducing <italic><tp:taxon-name><tp:taxon-name-part taxon-name-part-type="genus">Dematipyriforma</tp:taxon-name-part> <tp:taxon-name-part taxon-name-part-type="species">muriformis</tp:taxon-name-part></tp:taxon-name></italic> sp. nov., one new combination and two new records in <tp:taxon-name><tp:taxon-name-part taxon-name-part-type="family">Pleurotheciaceae</tp:taxon-name-part></tp:taxon-name>. MycoKeys 93: 57–79. <ext-link xlink:href="10.3897/mycokeys.93.87797" ext-link-type="doi" xlink:type="simple">https://doi.org/10.3897/mycokeys.93.87797</ext-link></mixed-citation></ref></ref-list></tp:taxon-treatment>
